# Supplementary material for: Hyperuricemia and associated factors among adult cardiovascular disease patients at Salale University Comprehensive Specialized Hospital, Fitche, Central Ethiopia
Source: PLoS One. 2025 Jun 24;20(6):e0325775. doi: 10.1371/journal.pone.0325775 (PMC12186894; doi:10.1371/journal.pone.0325775)
Supplement: S1 File — (XLS) [file pone.0325775.s003.xls]

## Sheet: Table_2
	Category	hyperuricemia	normouricemia
Egfr	<,=60	63	23
	>60	60	153
FBS	>=126 mg/dl	18	13
	<126 mg/dl	105	162
TC	>=200mg/dl	52	29
	<200 mg/dl	71	146
TG	>=150 mg/dl	52	47
	>150 mg/dl	71	128
HDLfor male	<=40 mg/dl	53	71
	>40mg/dl	80	140
HDL for Female	<=50 mg/dl	31	44
	>50 mg/dl	18	31
LDL	≥ 130 mg/dl	11	27
	<130 mg/dl	33	73
